# Supplementary material for: Synthesis of new tetra- and pentacyclic, methylenedioxy- and ethylenedioxy-substituted derivatives of the dibenzo[c,f][1,2]thiazepine ring system
Source: Beilstein J Org Chem. 2025 Dec 9;21:2645–56. doi: 10.3762/bjoc.21.205 (PMC12706374; doi:10.3762/bjoc.21.205)
Supplement: File 2 — Crystallographic information files, checkcif and structure report files for compounds 20e, 21g, 23a, 25–27. [file Beilstein_J_Org_Chem-21-2645-s002.zip]

Archive with 18 entries (18 files):
- compound 27 checkcif.pdf
- compound 27 structure report.pdf
- compound 27.CIF
- compound 20e checkcif.pdf
- compound 20e structure report.pdf
- compound 20e.CIF
- compound 21g checkcif.pdf
- compound 21g structure report.pdf
- compound 21g.CIF
- compound 23a checkcif.pdf
- compound 23a structure report.pdf
- compound 23a.CIF
- compound 25 checkcif.pdf
- compound 25 structure report.pdf
- compound 25.CIF
- compound 26 checkcif.pdf
- compound 26 structure report.pdf
- compound 26.CIF
